# Supplementary material for: Identification of Estrus in Sows Based on Salivary Proteomics
Source: Animals (Basel). 2022 Jun 28;12(13):1656. doi: 10.3390/ani12131656 (PMC9264986; doi:10.3390/ani12131656)
Supplement: Supplementary file 1 [file animals-12-01656-s001.zip]

Archive with 3 entries (3 files):
- animals-1742583-supplementary.pdf
- Table S1 Go enrichment analysis of salivary differential protein during estrus cycle.xlsx
- Table S2 Enrichment analysis of salivary differential protein KEGG pathway during estrus cycle.xlsx
